# Supplementary material for: An improved database of coastal flooding in the United Kingdom from 1915 to 2016
Source: Sci Data. 2017 Aug 1;4:170100. doi: 10.1038/sdata.2017.100 (PMC5827111; doi:10.1038/sdata.2017.100)
Supplement: Supplementary file 1 [file sdata2017100-isa1.zip › i_Investigation.txt]

# Investigation File generated for Scientific Data with Investigation File Authoring Tool version 0.1.0 on 31/07/2017 - This metadata file is CC0
ONTOLOGY SOURCE REFERENCE
Term Source Name	SIO	IAO	GAZ	ERO	EFO	OBI	ENVO
Term Source File	http://data.bioontology.org/ontologies/SIO	http://data.bioontology.org/ontologies/IAO	http://data.bioontology.org/ontologies/GAZ	http://data.bioontology.org/ontologies/ERO	http://data.bioontology.org/ontologies/EFO	http://data.bioontology.org/ontologies/OBI	http://data.bioontology.org/ontologies/ENVO
Term Source Version	1.36.0	2015-02-23	$Revision: 1.512 $	2013-08-02	2.85	2014-08-18	
Term Source Description	Semanticscience Integrated Ontology	Information Artifact Ontology	Gazetteer	Eagle-I Research Resource Ontology	Experimental Factor Ontology	Ontology for Biomedical Investigations	Environment Ontology
INVESTIGATION
Investigation Identifier
Investigation Title
Investigation Description
Investigation Submission Date
Investigation Public Release Date
INVESTIGATION PUBLICATIONS
Investigation PubMed ID
Investigation Publication DOI
Investigation Publication Author List
Investigation Publication Title
Investigation Publication Status
Investigation Publication Status Term Accession Number
Investigation Publication Status Term Source REF
INVESTIGATION CONTACTS
Investigation Person Last Name
Investigation Person Mid Initials
Investigation Person First Name
Investigation Person Address
Investigation Person Phone
Investigation Person Fax
Investigation Person Email
Investigation Person Affiliation
Investigation Person Roles
Investigation Person Roles Term Accession Number
Investigation Person Roles Term Source REF
STUDY
Study Identifier	10.1038/sdata.2017.100
Study Title	An improved database of coastal flooding in the United Kingdom from 1915 to 2016
Study Submission Date	10/02/2017
Study Public Release Date	01/08/2017
Study Description	http://www.nature.com/articles/sdata2017100#abstract
Study File Name	s_study_Haigh.txt
Comment[Subject Keywords]	//;///;/
Comment[Manuscript Licence]	CC BY-4.0
Comment[Experimental Metadata Licence]	CC0
Comment[Supplementary Information File Name]	
Comment[Supplementary Information File Type]	x-zip-compressed
Comment[Supplementary Information File URL]	http://www.nature.com/articles/sdata2017100#supplementary-information
Comment[Data Repository]	NERC Data Centres
Comment[Data Record Accession]	doi:10.5285/481720c2-35bd-6c10-e053-6c86abc06bb3
Comment[Data Record URI]	https://doi.org/10.5285/481720c2-35bd-6c10-e053-6c86abc06bb3
STUDY DESIGN DESCRIPTORS
Study Design Type	data integration objective	time series design	observation design
Study Design Type Term Accession Number	ERO:0100092	http://www.ebi.ac.uk/efo/EFO_0001779	OBI:0300311
Study Design Type Term Source REF	ERO	EFO	OBI
STUDY PUBLICATIONS
Study PubMed ID	""
Study Publication DOI	doi:10.1038/sdata.2015.21
Study Publication Author List	""
Study Publication Title	""
Study Publication Status	published
Study Publication Status Term Accession Number	
Study Publication Status Term Source REF	
STUDY FACTORS
Study Factor Name
Study Factor Type
Study Factor Type Term Accession Number
Study Factor Type Term Source REF
STUDY ASSAYS
Study Assay Measurement Type	coastal flooding
Study Assay Measurement Type Term Accession Number	ENVO:01000707
Study Assay Measurement Type Term Source REF	ENVO
Study Assay Technology Type	data collection method
Study Assay Technology Type Term Accession Number	ERO:0001932
Study Assay Technology Type Term Source REF	ERO
Study Assay Technology Platform	""
Study Assay File Name	a_assay_Haigh.txt
STUDY PROTOCOLS
Study Protocol Name	Stage 1: Review of 'soft' data sources	Stage 2: Categorising events based on the severity of their consequences	Stage 3: Improving event descriptions by incorporating the SPRC framework
Study Protocol Type	data collection and processing objective	data annotation objective	data annotation objective
Study Protocol Type Term Accession Number	ERO:0100087	http://www.ebi.ac.uk/efo/swo/SWO_0000467	http://www.ebi.ac.uk/efo/swo/SWO_0000467
Study Protocol Type Term Source REF	ERO	ERO	ERO
Study Protocol Description			
Study Protocol URI	""	""	""
Study Protocol Version			
Study Protocol Parameters Name	""	""	""
Study Protocol Parameters Name Term Accession Number	""	""	""
Study Protocol Parameters Name Term Source REF	""	""	""
Study Protocol Components Name	""	""	""
Study Protocol Components Type	""	""	""
Study Protocol Components Type Term Accession Number	""	""	""
Study Protocol Components Type Term Source REF	""	""	""
STUDY CONTACTS
Study Person Last Name	Haigh	Ozsoy	Wadey	Nicholls	Gallop	Wahl	Brown
Study Person First Name	Ivan D.	Ozgun	Matthew P.	Robert J.	Shari L.	Thomas	Jennifer M.
Study Person Mid Initials							
Study Person Email	I.D.Haigh@soton.ac.uk	""	""	""	""	""	""
Study Person Phone							
Study Person Fax							
Study Person Address							
Study Person Affiliation	Ocean and Earth Science, University of Southampton, National Oceanography Centre Southampton, University of Southampton, Waterfront Campus, European Way, Southampton SO14 3ZH, UK	Ocean and Earth Science, University of Southampton, National Oceanography Centre Southampton, University of Southampton, Waterfront Campus, European Way, Southampton SO14 3ZH, UK	Ocean and Earth Science, University of Southampton, National Oceanography Centre Southampton, University of Southampton, Waterfront Campus, European Way, Southampton SO14 3ZH, UK	Engineering and the Environment, University of Southampton, Highfield, Southampton SO17 1BJ, UK	Ocean and Earth Science, University of Southampton, National Oceanography Centre Southampton, University of Southampton, Waterfront Campus, European Way, Southampton SO14 3ZH, UK	Engineering and the Environment, University of Southampton, Highfield, Southampton SO17 1BJ, UK	National Oceanography Centre, Joseph Proudman Building, 6 Brownlow Street, Liverpool L3 5DA, UK
Study Person Roles							
Study Person Roles Term Accession Number							
Study Person Roles Term Source REF							
Comment[Study Person ORCID]					0000-0002-0174-3741		
Comment[Funder]							
Comment[FundRef ID]							
Comment[Funder Term Source REF]							
Comment[Grant Identifier]							
