# Supplementary material for: An improved database of coastal flooding in the United Kingdom from 1915 to 2016
Source: Sci Data. 2017 Aug 1;4:170100. doi: 10.1038/sdata.2017.100 (PMC5827111; doi:10.1038/sdata.2017.100)
Supplement: Supplementary file 1 [file sdata2017100-isa1.zip › s_study_Haigh.txt]

Source Name	Material Type	Term Source REF	Term Accession Number	Characteristics[geographical location]	Term Source REF	Term Accession Number	Characteristics[environment type]	Term Source REF	Term Accession Number	Characteristics[time period range]	Protocol REF	Sample Name
ISBN: 9780521619318	book	SIO	SIO:000106	North Sea	GAZ	GAZ:00002284	coast	ENVO	ENVO:01000687	1509/1990	Stage 1: Review of 'soft' data sources	s1
ISBN: 9781872337203	book	SIO	SIO:000106	South East Region	GAZ	GAZ:00003693	coast	ENVO	ENVO:01000687	1600/1993	Stage 1: Review of 'soft' data sources	s2
Documentary records of coastal storms in Scotland, 1500- 1991 A.D. Volume 1	thesis document	SIO	SIO:000165	North Sea	GAZ	GAZ:00002284	coast	ENVO	ENVO:01000687	800/1900	Stage 1: Review of 'soft' data sources	s3
Documentary records of coastal storms in Scotland, 1500- 1991 A.D. Volume 2	thesis document	SIO	SIO:000165	Scotland	GAZ	GAZ:00002639	coast	ENVO	ENVO:01000687	1100/1991	Stage 1: Review of 'soft' data sources	s4
doi:10.1023/A:1022942801531	publication	IAO	IAO:0000311	United Kingdom	GAZ	GAZ:00002637	coast	ENVO	ENVO:01000687	1785/2003	Stage 1: Review of 'soft' data sources	s5
ISBN: 9781441145918	book	SIO	SIO:000106	United Kingdom	GAZ	GAZ:00002637	coast	ENVO	ENVO:01000687	1901/2008	Stage 1: Review of 'soft' data sources	s6
doi:10.1007/s11069-011-9868-7	publication	IAO	IAO:0000311	The Solent	GAZ	GAZ:00145679	coast	ENVO	ENVO:01000687	1935/2005	Stage 1: Review of 'soft' data sources	s7
doi:10.1080/02626667.2013.857411	publication	IAO	IAO:0000311	United Kingdom	GAZ	GAZ:00002637	coast	ENVO	ENVO:01000687	1985/2010	Stage 1: Review of 'soft' data sources	s8
doi:10.5194/nhess-15-1215-2015	publication	IAO	IAO:0000311	United Kingdom	GAZ	GAZ:00002637	coast	ENVO	ENVO:01000687	1884/2017	Stage 1: Review of 'soft' data sources	s9
doi:10.1038/sdata.2015.21	publication	IAO	IAO:0000311	United Kingdom	GAZ	GAZ:00002637	coast	ENVO	ENVO:01000687	1915/2014	Stage 1: Review of 'soft' data sources	s10
