# Supplementary material for: An improved database of coastal flooding in the United Kingdom from 1915 to 2016
Source: Sci Data. 2017 Aug 1;4:170100. doi: 10.1038/sdata.2017.100 (PMC5827111; doi:10.1038/sdata.2017.100)
Supplement: Supplementary file 1 [file sdata2017100-isa1.zip › a_assay_Haigh.txt]

Sample Name	Protocol REF	Protocol REF	Assay Name	Raw Data File	Comment[Data Repository]	Comment[Data Record Accession]	Comment[Data Record URI]
s1	Stage 2: Categorising events based on the severity of their consequences	Stage 3: Improving event descriptions by incorporating the SPRC framework	s1_processing	RN-20170210150443_481720C235BD6C10E0536C86ABC06BB3.zip	NERC Data Centres	doi:10.5285/481720c2-35bd-6c10-e053-6c86abc06bb3	https://doi.org/10.5285/481720c2-35bd-6c10-e053-6c86abc06bb3
s2	Stage 2: Categorising events based on the severity of their consequences	Stage 3: Improving event descriptions by incorporating the SPRC framework	s2_processing	RN-20170210150443_481720C235BD6C10E0536C86ABC06BB3.zip	NERC Data Centres	doi:10.5285/481720c2-35bd-6c10-e053-6c86abc06bb3	https://doi.org/10.5285/481720c2-35bd-6c10-e053-6c86abc06bb3
s3	Stage 2: Categorising events based on the severity of their consequences	Stage 3: Improving event descriptions by incorporating the SPRC framework	s3_processing	RN-20170210150443_481720C235BD6C10E0536C86ABC06BB3.zip	NERC Data Centres	doi:10.5285/481720c2-35bd-6c10-e053-6c86abc06bb3	https://doi.org/10.5285/481720c2-35bd-6c10-e053-6c86abc06bb3
s4	Stage 2: Categorising events based on the severity of their consequences	Stage 3: Improving event descriptions by incorporating the SPRC framework	s4_processing	RN-20170210150443_481720C235BD6C10E0536C86ABC06BB3.zip	NERC Data Centres	doi:10.5285/481720c2-35bd-6c10-e053-6c86abc06bb3	https://doi.org/10.5285/481720c2-35bd-6c10-e053-6c86abc06bb3
s5	Stage 2: Categorising events based on the severity of their consequences	Stage 3: Improving event descriptions by incorporating the SPRC framework	s5_processing	RN-20170210150443_481720C235BD6C10E0536C86ABC06BB3.zip	NERC Data Centres	doi:10.5285/481720c2-35bd-6c10-e053-6c86abc06bb3	https://doi.org/10.5285/481720c2-35bd-6c10-e053-6c86abc06bb3
s6	Stage 2: Categorising events based on the severity of their consequences	Stage 3: Improving event descriptions by incorporating the SPRC framework	s6_processing	RN-20170210150443_481720C235BD6C10E0536C86ABC06BB3.zip	NERC Data Centres	doi:10.5285/481720c2-35bd-6c10-e053-6c86abc06bb3	https://doi.org/10.5285/481720c2-35bd-6c10-e053-6c86abc06bb3
s7	Stage 2: Categorising events based on the severity of their consequences	Stage 3: Improving event descriptions by incorporating the SPRC framework	s7_processing	RN-20170210150443_481720C235BD6C10E0536C86ABC06BB3.zip	NERC Data Centres	doi:10.5285/481720c2-35bd-6c10-e053-6c86abc06bb3	https://doi.org/10.5285/481720c2-35bd-6c10-e053-6c86abc06bb3
s8	Stage 2: Categorising events based on the severity of their consequences	Stage 3: Improving event descriptions by incorporating the SPRC framework	s8_processing	RN-20170210150443_481720C235BD6C10E0536C86ABC06BB3.zip	NERC Data Centres	doi:10.5285/481720c2-35bd-6c10-e053-6c86abc06bb3	https://doi.org/10.5285/481720c2-35bd-6c10-e053-6c86abc06bb3
s9	Stage 2: Categorising events based on the severity of their consequences	Stage 3: Improving event descriptions by incorporating the SPRC framework	s9_processing	RN-20170210150443_481720C235BD6C10E0536C86ABC06BB3.zip	NERC Data Centres	doi:10.5285/481720c2-35bd-6c10-e053-6c86abc06bb3	https://doi.org/10.5285/481720c2-35bd-6c10-e053-6c86abc06bb3
s10	Stage 2: Categorising events based on the severity of their consequences	Stage 3: Improving event descriptions by incorporating the SPRC framework	s10_processing	RN-20170210150443_481720C235BD6C10E0536C86ABC06BB3.zip	NERC Data Centres	doi:10.5285/481720c2-35bd-6c10-e053-6c86abc06bb3	https://doi.org/10.5285/481720c2-35bd-6c10-e053-6c86abc06bb3
